# Supplementary material for: Methods for Determination of Individual PEEP for Intraoperative Mechanical Ventilation Using a Decremental PEEP Trial
Source: J Clin Med. 2022 Jun 27;11(13):3707. doi: 10.3390/jcm11133707 (PMC9267263; doi:10.3390/jcm11133707)
Supplement: Supplementary file 1 [file jcm-11-03707-s001.zip]

Archive with 1 entries (1 files):
- jcm-1681044-supplementary.pdf
